# Supplementary material for: Downshifting Yeast Dominance: Cell Physiology and Phospholipid Composition Are Altered With Establishment of the [GAR+] Prion in Saccharomyces cerevisiae
Source: Front Microbiol. 2020 Aug 25;11:2011. doi: 10.3389/fmicb.2020.02011 (PMC7477300; doi:10.3389/fmicb.2020.02011)
Supplement: Supplementary file 5 [file Data_Sheet_1.CSV]

Sample	Group	PA18:0-18:1	PA18:1-18:1	PA16:0-18:0	PA34:1	PA16:1-18:1	PA16:0-16:1	PA16:1-16:1	PA12:0-16:0	PE18:1-18:1	PE16:0-18:0	PE16:0-18:1	PE16:1-18:1	PE16:0-16:1	PE16:1-16:1	PE30:1	PE12:0-16:0	PE12:0-16:1	PI18:0-18:0	PI36:1	PI18:1-18:1	PI34:1	PI34:2	PI32:0	PI32:1	PI32:2	PI30:0	PI30:1	PI28:2	PI28:0	PI28:1	PI26:0	PI26:0	PI10:0-16:1	PS18:1-18:1	PS16:0-18:0	PS16:0-18:1	PS16:1-18:1	PS16:0-16:0	PS16:0-16:1	PS16:1-16:1	PS12:0-16:1	PC18:0-18:0	PC18:0-18:1	PC18:1-18:1	PC16:0-18:0	PC34:1	PC16:1-18:1	PC16:0-16:0
gd1a1	UCD932[gar-]D1	0.178747011	0.374075596	0.019256454	0.571703708	0.64674107	0.110787183	0.037947942	0	4.356528353	0.045912434	2.345028561	8.538967428	0.680281784	2.181697637	0.069457797	0	0	1.116828161	7.494914449	1.725635436	8.661368838	2.011087282	0.144356618	1.508429389	0.227490148	0.148282444	0.247851919	0	0.254141536	0	0	0	0	1.272969553	0.697824007	6.635083795	10.920541	0.104741829	0.798240577	0.362619171	0	0.549296673	5.055939751	9.757001182	0.573739212	5.488105198	8.350633629	0.253956014
gd1a2	UCD932[gar-]D1	0.167847165	0.409460347	0.019650915	0.562331734	0.615697512	0.106026978	0.035081822	0	4.186405402	0.041874907	2.336932393	8.781619243	0.664058298	2.079682323	0.062351316	0	0	1.075755667	7.356411957	1.683609452	8.949691813	2.10410197	0.134467329	1.518591324	0.222140735	0.148301344	0.250945991	0	0.255414619	0	0	0	0	1.38367624	0.68193423	6.927781338	10.25269328	0.097222644	0.842393874	0.364344616	0	0.551631018	5.079515862	9.818077234	0.567613375	5.273275999	8.55759853	0.24565709
gd1b1	UCD932[gar-]D1	0.1724125	0.365840332	0.016759147	0.507512729	0.660256283	0.084826163	0.033616488	0	4.596784672	0.047938617	2.285501694	8.423897579	0.665610765	2.17864065	0.062748223	0	0	1.051087597	7.15664708	1.623444353	7.949220128	1.963678069	0.115034974	1.351189714	0.197341187	0.122998832	0.205070814	0	0.199241062	0	0	0	0	1.526725044	0.664976008	7.143638514	11.37853332	0.103408277	0.796606644	0.365629112	0	0.556304259	5.35059726	10.14464936	0.57621847	5.383948212	8.47624525	0.239737881
gd1b2	UCD932[gar-]D1	0.188289035	0.392123421	0.022652628	0.646873019	0.706583571	0.092914117	0.039167389	0	4.40848856	0.044241865	2.213084218	8.126524743	0.608880966	2.091172561	0.064816011	0	0	1.097387878	7.315444846	1.663747767	8.482483062	1.904359904	0.125164254	1.373071397	0.19945482	0.123882927	0.20456692	0	0.199005695	0	0	0	0	1.460573119	0.645834737	6.708074774	9.704344419	0.103485405	0.786346525	0.34162384	0	0.639106834	5.79671491	10.51798936	0.628066398	5.578464668	8.956587971	0.257280149
gdac1	UCD932[gar-]D1	0.156352396	0.342661464	0.028462365	0.597325872	0.618445548	0.095731551	0.039777147	0	4.051629893	0.045507863	2.231493871	8.799050813	0.693323431	2.096745323	0.069050463	0	0	1.135334641	7.551852733	1.757629433	9.58167341	2.178668373	0.157322343	1.661334051	0.269791648	0.190867252	0.290304918	0	0.327196156	0	0	0	0	1.099546036	0.623043327	6.169638336	9.589986307	0.097741926	0.727079935	0.343184667	0	0.559946211	5.099890758	9.646431411	0.614002108	5.627418393	8.65760534	0.272184364
gd1c2	UCD932[gar-]D1	0.129827469	0.296298341	0.016192861	0.547703075	0.606685903	0.08943793	0.034969968	0	3.85878776	0.046275872	2.320301972	7.81257322	0.665184941	2.013737346	0.066466179	0	0	1.11490514	7.447697503	1.695764755	9.453988286	2.258785892	0.155758228	1.676571456	0.277785103	0.182761671	0.300817061	0	0.325947664	0	0	0	0	1.266680071	0.744022249	6.896372085	9.878421117	0.117463134	0.899817176	0.384073668	0	0.560712813	5.195181965	9.588471728	0.592028947	5.623301944	8.719243146	0.267499235
Gd1a1	UCD932[GAR+]D1	0.074485143	0.119035097	0.071829568	1.006819528	1.011074299	0.110710828	0.050321685	0	4.742362806	0.131891642	4.264173247	14.10817689	1.278918339	4.265059231	0.002403784	0	0.013841028	1.351330509	8.798165782	1.341993365	13.64492815	2.708982632	0.373001823	3.080365573	0.42007986	0.016071839	0.057751595	0	0.07289503	0	0	0	0	0.534200331	0.632506973	6.055370944	3.709059432	0.062973155	0.31967243	0.089621324	0	0.400130068	3.114428642	3.557272347	0.724349352	5.104837468	5.091470322	0.62170791
Gd1a2	UCD932[GAR+]D1	0.060571522	0.114667188	0.066981052	0.985224605	0.923130507	0.103703436	0.044657115	0	4.47888676	0.124996346	4.085227093	13.14809359	1.235897582	3.966806909	0.003478251	0	0.009823973	1.36099435	8.833203347	1.324718833	13.55717042	2.927270745	0.364864587	3.195246546	0.418300191	0.020520924	0.057719363	0	0.07162576	0	0	0	0	0.553544469	0.681063662	6.138944887	3.775826371	0.066396512	0.320261117	0.092409231	0	0.446365549	3.198804119	3.663927437	0.75454557	5.383899393	5.337748395	0.662044216
Gd1b1	UCD932[GAR+]D1	0.054867649	0.11264758	0.069469096	0.903596029	0.862675585	0.106736421	0.045314399	0	4.691533126	0.150753067	4.527019232	12.55215197	1.445314006	4.591399576	0.013883405	0	0.01754473	1.321171909	8.628869976	1.240441874	13.06373533	2.859195294	0.395653649	3.111377441	0.461997977	0.025990593	0.061395021	0	0.07396657	0	0	0	0	0.54448167	0.711103113	6.457157447	4.024515071	0.066136469	0.356107557	0.093187181	0	0.431740459	3.193013208	3.599838709	0.753844527	5.211669055	5.31802822	0.643103608
Gd1b2	UCD932[GAR+]D1	0.059965453	0.091429191	0.053721157	0.747038254	0.979241526	0.096897276	0.041007612	0	4.951101772	0.158422583	4.574406363	14.65999583	1.428541178	4.668460216	0.016950227	0	0.023063854	1.277356367	8.303040751	1.19831671	13.4870418	2.43973282	0.362022664	2.890496174	0.462851486	0.023980486	0.059967666	0	0.069257724	0	0	0	0	0.532202458	0.737659948	6.197788043	4.021141292	0.066146844	0.361442039	0.09287217	0	0.40876095	2.982102512	3.389417903	0.690245017	4.921686669	4.882475479	0.604419563
Gd1c1	UCD932[GAR+]D1	0.064936886	0.111343473	0.059662353	1.025230144	0.83607741	0.094792164	0.041789676	0	4.953584601	0.111362215	4.053227775	12.48674447	1.310195944	4.197463534	0.006382268	0	0.021135102	1.473398394	9.585462871	1.540763516	15.35540337	2.977957524	0.405228134	3.397283216	0.448781322	0.022737482	0.064041086	0	0.082542774	0	0	0	0	0.551684657	0.646744605	5.885145672	3.588322647	0.062149435	0.302761952	0.087503233	0	0.384326924	2.923952694	3.502582989	0.62229338	4.612149324	5.016990798	0.542290822
Gd1c2	UCD932[GAR+]D1	0.074918611	0.134263623	0.065018883	1.004716412	0.98480729	0.107113472	0.050572395	0	5.051785725	0.124501345	4.098109624	12.30977823	1.272963654	4.173616779	0.000645336	0	0.018371563	1.52794914	9.857317602	1.562207554	14.73438986	3.319755339	0.415871897	3.441799972	0.487000214	0.021289764	0.065051526	0	0.083270141	0	0	0	0	0.551606641	0.651475941	5.774328746	2.77691558	0.063280386	0.320174831	0.090424076	0	0.393656573	3.032516301	3.6507534	0.647485982	4.575056947	5.252820995	0.569339021
gd6a1	UCD932[gar-]D6	0.04141971	0.046136163	0.011511251	0.310642276	0.393139296	0.141464677	0.098536774	0	2.006933621	0.048912492	2.225037182	6.525779011	1.087041717	3.383557354	0.127731934	0.018321216	0.114891756	1.004584985	6.669262307	0.947364178	9.560159363	2.181909013	0.441487544	3.952369795	0.751173947	0.397814509	0.547882147	0.01067696	1.447278072	0.214162146	0.614073923	0.187614527	0.038793155	0.479386492	0.489694427	4.7359536	6.772990365	0.130634708	1.207382508	0.802874169	0.038458272	0.319442278	2.738552131	4.458312693	0.593399926	5.851653098	11.15050935	0.499715174
gd6a2	UCD932[gar-]D6	0.037945286	0.051243375	0.009451196	0.357101549	0.36106471	0.139239955	0.08820393	0	1.925449759	0.048460703	2.032880351	6.794839684	1.032888943	3.248334494	0.124749534	0.01192042	0.111083561	0.99853189	6.575105459	0.951615569	9.59419424	2.080301648	0.435151127	3.899966342	0.731820945	0.396681455	0.542979545	0.011535667	1.437329934	0.215099896	0.650829347	0.144928562	0.001260693	0.475250047	0.470987748	4.621192958	6.824636204	0.129893668	1.181125297	0.753490712	0.035668631	0.342358542	2.909548567	4.572215047	0.612517593	5.972361622	11.064884	0.499967489
gd6b1	UCD932[gar-]D6	0.035742394	0.03781274	0.009765826	0.306791246	0.358632005	0.148896067	0.088300643	0	1.96086946	0.04488604	2.139456337	6.983462998	1.022393364	3.382879741	0.120667451	0.013806792	0.115550938	0.985305263	6.564556154	0.91598261	9.241158717	2.055553383	0.45417295	4.0683764	0.736353972	0.405937592	0.515846494	0.009772325	1.486624864	0.220342232	0.683374495	0.18897253	0.042845311	0.474061689	0.49995154	4.86905125	6.983326054	0.131957749	1.197246199	0.81353227	0.037862434	0.32449511	2.812881006	4.406873898	0.612196733	5.921737186	10.80912097	0.501172817
gd6b2	UCD932[gar-]D6	0.033678078	0.040236472	0.008256201	0.323747442	0.361125234	0.140856041	0.090872189	0	1.875564041	0.048080039	2.123992185	6.664259839	1.049313464	3.382995916	0.122623993	0.015906152	0.116134878	0.992106794	6.562873922	0.906145483	9.530962674	2.015171156	0.473211197	4.207030874	0.751303378	0.421588134	0.565468652	0.011319063	1.644821647	0.235248318	0.810719806	0.22161136	0.043529833	0.438935657	0.487810755	4.728517163	6.793416384	0.133819847	1.220792049	0.821741612	0.03891367	0.311886196	2.680226014	4.266425371	0.599725166	5.846709416	10.83377985	0.505617677
gd6c1	UCD932[gar-]D6	0.019604923	0.025753612	0.002296532	0.320454699	0.331664923	0.133823463	0.088447411	0	1.609003323	0.05006092	2.098594872	6.352957665	1.054929831	3.517212077	0.117347055	0.019576182	0.123013255	0.980005038	6.442571771	0.809619576	9.728338376	1.74292058	0.562033167	4.907410957	0.78586465	0.485918981	0.655166421	0.0132913	2.20805372	0.291388999	1.294601458	0.364929821	0.091220171	0.327044401	0.490609306	4.687870845	6.592712912	0.142793264	1.297414192	0.917069295	0.043665343	0.261248855	2.259922353	3.628299847	0.58078641	5.64108576	10.3106051	0.521615227
gd6c2	UCD932[gar-]D6	0.023985395	0.03334617	0.006539441	0.287631259	0.295789329	0.15524342	0.094110649	0	1.589385275	0.054010928	2.122567228	5.747626494	1.034625754	3.331402001	0.116204265	0.018277467	0.119501228	0.942535642	6.238422235	0.780382586	9.944902747	1.72809434	0.565858288	4.79573316	0.778553718	0.482247187	0.648177254	0.013629429	2.18267752	0.290742778	1.253473122	0.37233616	0.085700766	0.336006402	0.479981123	4.845927014	6.593841839	0.145070891	1.329920793	0.946240121	0.038176681	0.260988736	2.304524132	3.655043075	0.590783217	5.715621659	10.5171227	0.509191149
Gd6a1	UCD932[GAR+]D6	0.032428333	0.059125786	0.032943154	0.648513495	1.454607473	0.116854506	0.095607053	0.016648632	3.816664936	0.048623523	2.067466402	8.875915662	1.082439777	3.515008096	0	0	0.02725423	1.761373564	11.37803592	1.071646887	15.51517684	1.66733378	0.778679989	6.226850207	0.397575037	0.200767557	0.082081814	0	0.427610135	0	0.034493915	0	0	0.271839055	0.450412604	4.001363238	3.790345773	0.067020997	0.46797055	0.165007536	0	0.417748095	3.229794114	3.310124929	0.597713274	5.136423803	6.8032103	0.488320002
Gd6a2	UCD932[GAR+]D6	0.031099521	0.062210841	0.039608982	0.585352326	1.422841924	0.117038482	0.092673477	0.015435393	3.795400711	0.055067768	1.924297651	8.21181673	1.09842732	3.631648253	0	0	0.026368021	1.822309165	11.73732259	1.095384886	15.84851617	1.532949729	0.778536304	6.098198826	0.397115619	0.203329077	0.085745202	0	0.433749086	0	0.036287213	0	0	0.276624425	0.439870766	4.071679357	4.123151988	0.06776443	0.442765602	0.16433892	0	0.40595333	3.213564004	3.240005923	0.604074715	4.93155531	6.791387245	0.518148129
Gd6b1	UCD932[GAR+]D6	0.026109465	0.064863139	0.044076921	0.631438507	1.578972078	0.113710214	0.08785796	0.015259811	3.799737191	0.055285556	2.131817457	8.229384702	1.103725386	3.581297037	0	0	0.02652032	1.76627517	11.24694819	1.058006839	14.27900201	1.509642542	0.768283691	6.177469673	0.389553743	0.203544293	0.078563	0	0.422616927	0	0.037367285	0	0	0.320328141	0.518679261	4.770134968	4.838268208	0.07905821	0.538686167	0.196457115	0	0.425335612	3.245718999	3.204465304	0.577481388	5.005531445	6.9073057	0.538299008
Gd6b2	UCD932[GAR+]D6	0.032018442	0.050330102	0.036021615	0.596325574	1.119669779	0.111346941	0.087960724	0.016652588	3.768998326	0.057749961	2.112449169	8.976168162	1.112574712	3.582560406	0	0	0.027164266	1.785786831	11.33213814	1.028966095	15.13432996	1.489813578	0.760578594	6.235656925	0.400656549	0.208503371	0.082113134	0	0.423546855	0	0.034104853	0	0	0.309964139	0.507686708	4.455860542	5.058173238	0.074136493	0.529489598	0.177473167	0	0.391179928	3.154323	3.159599298	0.605525016	4.787355656	6.406051336	0.51429963
Gd6c1	UCD932[GAR+]D6	0.031799068	0.064234974	0.04344607	0.738779654	1.533141354	0.118361163	0.09742813	0.019037925	3.871830442	0.056633019	2.110924267	8.285975663	1.053939012	3.690514823	0	0	0.025146339	1.917045357	12.28283548	1.189750612	13.4790784	1.893897177	0.880440008	6.648653332	0.465557899	0.215624864	0.090475443	0	0.431552608	0	0.034829091	0	0	0.283610705	0.455618239	4.194001199	4.113127972	0.068055187	0.469755231	0.164796123	0	0.401709018	3.186006428	3.317572151	0.547880068	4.879164237	7.061148975	0.465371752
Gd6c2	UCD932[GAR+]D6	0.029748749	0.049685044	0.041160532	0.567577575	1.21941439	0.101087105	0.085724938	0.015361429	3.584153261	0.047621839	2.066617635	7.859372784	1.026185034	3.430391727	0	0	0.021198615	1.946248869	12.157475	1.17501331	14.89630467	1.726742493	0.864813276	6.678401236	0.461246299	0.201173889	0.087340052	0	0.433919389	0	0.031384951	0	0	0.256029528	0.437875454	3.945787777	3.766348422	0.06376844	0.424983821	0.151518424	0	0.41658762	3.311114915	3.426269851	0.599136184	5.094177155	7.258670131	0.492297993
[truncated: 9 more columns]
